# Supplementary material for: Impact of Low Muscle Mass on Hepatocellular Carcinoma Patients Undergoing Transcatheter Liver-Directed Therapies: Systematic Review & Meta-Analysis
Source: Cancers (Basel). 2024 Jan 11;16(2):319. doi: 10.3390/cancers16020319 (PMC10813967; doi:10.3390/cancers16020319)
Supplement: Supplementary file 1 [file cancers-16-00319-s001.zip]

Archive with 1 entries (1 files):
- cancers-2752887-supplementary.pdf
